# Supplementary material for: Cholecystokinin Receptor Antagonist Induces Pancreatic Stellate Cell Plasticity Rendering the Tumor Microenvironment Less Oncogenic
Source: Cancers (Basel). 2023 May 18;15(10):2811. doi: 10.3390/cancers15102811 (PMC10216345; doi:10.3390/cancers15102811)
Supplement: Supplementary file 1 [file cancers-15-02811-s001.zip]

Archive with 1 entries (1 files):
- cancers-2307362-supplementary.pdf
